# Supplementary material for: Pretreatment cancer related cognitive impairment and associated psychological factors: a systematic review
Source: Front Psychol. 2026 Jan 7;16:1682455. doi: 10.3389/fpsyg.2025.1682455 (PMC12819741; doi:10.3389/fpsyg.2025.1682455)
Supplement: Supplementary file 1 [file Table_1.xlsx]

## Sheet: Cohort
Study (ref)	1. Were the two groups similar and recruited from the same population?	2. Were the exposures measured similarly to assign people to both exposed and unexposed groups?	3. Was the exposure measured in a valid and reliable way?	4. Were confounding factors identified?	5. Were strategies to deal with confounding factors stated?	6. Were the groups/participants free of the outcome at the start of the study (or at the moment of exposure)?	7. Were the outcomes measured in a valid and reliable way?	8. Was the follow up time reported and sufficient to be long enough for outcomes to occur?	9. Was follow up complete, and if not, were the reasons to loss to follow up described and explored?	10.Were strategies to address incomplete follow up utilized?	11. Was appropriate statistical analysis used?	Overall Appraisal
Cimprich (2001)	Yes	Yes	Yes	Yes	Yes	Yes	Yes	Yes	Yes	Yes	Yes	Include
Hermelink (2015)	Yes	Yes	Yes	Yes	Yes	Yes	Yes	Yes	Yes	Yes	Yes	Include
Janelsins (2022)	Yes	Yes	Yes	Yes	Yes	Yes	Yes	Yes	Yes	Yes	Yes	Include
Letho (2013)	Yes	Yes	Yes	Unclear	Unclear	Yes	Yes	Not Applicable	Yes	No	Yes	Include
Fayette 2023	Yes	Yes	Yes	Yes	Yes	Not Applicable	Yes	Yes	Yes	Unclear	Yes	Include
Gates 2024	Yes	Yes	Yes	Yes	Yes	Not Applicable	Yes	Yes	Yes	Not Applicable	Yes	Include
Hermelink 2017	Yes	Yes	Yes	Yes	Yes	Not Applicable	Yes	Yes	Yes	Not Applicable	Yes	Include
Hu 2023	Unclear	Yes	Yes	Yes	Yes	Not Applicable	Yes	Yes	Yes	Not Applicable	Yes	Include
Patel 2023	Yes	Yes	Yes	Yes	Yes	Not Applicable	Yes	Yes	Unclear	Unclear	Yes	Include
Zhuang 2023	Yes	Yes	Unclear	Yes	Yes	Not Applicable	Yes	Yes	Yes	Not Applicable	Yes	Include

## Sheet: Prevelance
Study (Ref)	1. Was the sample frame appropriate to address the target population?	2. Were study participants sampled in an appropriate way?	3. Was the sample size adequate?	4. Were the study subjects and the setting described in detail?	5. Was the data analysis conducted with sufficient coverage of the identified sample?	6. Were valid methods used for the identification of the condition?	7. Was the condition measured in a standard, reliable way for all participants?	8. Was there appropriate statistical analysis?	9.Was the response rate adequate, and if not, was the low response rate managed appropriately?	Overall Appraisal
Cimprich (1999)	Yes	Yes	Unclear	Yes	Yes	Yes	Unclear	Yes	Unclear	Include
Cimprich (2005)	Yes	Yes	Unclear	Yes	Yes	Yes	Yes	Yes	Unclear	Include
DeRosa (2021)	Yes	Yes	Unclear	Yes	Yes	Yes	Unclear	Yes	Unclear	Include
Hardy-Leger (2020)	Yes	Yes	Yes	Not Applicable	Yes	Yes	Yes	Yes	Not Applicable	Include
Hermelink (2010)	Yes	Yes	Unclear	Not Applicable	Yes	Yes	Unclear	Yes	Yes	Include
Hermelink (2007)	Yes	Yes	Unclear	Yes	Yes	Yes	Yes	Yes	Yes	Include
Jung (2022)	Yes	Yes	Yes	Yes	Yes	Yes	Yes	Yes	Yes	Include
Scheibel (2004)	Yes	Yes	Unclear	Yes	Unclear	Yes	Yes	Yes	Unclear	Include
Chun 2023	No	Yes	No	Yes	Yes	Yes	Yes	Yes	Unclear	Include
Knoerl 2024	Unclear	Yes	Yes	Yes	Yes	Yes	Yes	Yes	Unclear	Include
Tulk	Yes	Yes	Unclear	Yes	Yes	Yes	Yes	Yes	Yes	Include

## Sheet: Analytical Cross sectional
Study (ref)	1.Were the criteria for inclusion in the sample clearly defined?	2.Were the study subjects and the setting described in detail?	3.Was the exposure measured in a valid and reliable way?	4.Were objective, standard criteria used for measurement of the condition?	5.Were confounding factors identified?	6.Were strategies to deal with confounding factors stated?	7.Were the outcomes measured in a valid and reliable way?	8.Was appropriate statistical analysis used?	Overall Appraisal (Include/Exclude/Seek Further Info)
Bernstein (2018)	Yes	Yes	Yes	Yes	Unclear	Yes	Yes	Yes	Include
Lange (2020)	Yes	Yes	Yes	Yes	Yes	Yes	Yes	Yes	Include
Patel (2015)	Yes	Yes	Yes	Yes	Yes	Yes	Yes	Yes	Include
Aspenlund 2024	Yes	Yes	Yes	Yes	Yes	Yes	Yes	Yes	Include
Jurickova 2023	Yes	Yes	Yes	Yes	Yes	Yes	Yes	Yes	Include

## Sheet: Case Control Study
Study (ref)	1. Were the groups comparable other than the presence of disease in cases or the absence of disease in controls?	2. Were cases and controls matched appropriately?	3. Were the same criteria used for identification of cases and controls?	4. Was exposure measured in a standard, valid and reliable way?	5. Was exposure measured in the same way for cases and controls?	6.Were confounding factors identified?	7. Were strategies to deal with confounding factors stated?	8. Were outcomes assessed in a standard, valid and reliable way for cases and controls?	9. Was the exposure period of interest long enough to be meaningful?	10. Was appropriate statistical analysis used?	Overall Appraisal
Kathpalia 2024	Yes	Yes	Yes	Yes	Yes	Yes	Yes	Yes	Not Applicable	Yes	Include

## Sheet: Randomised Control Trials 
Study Ref	Link to quality Assessment sheet	Complete
Francois 2024	Link available upon request to corresponding author	Y
Sarvard 2023	Link available upon request to corresponding author	Y
Hermelink 2007	Link available upon request to corresponding author	Y
Heremlink 2010	Link available upon request to corresponding author	Y
